# Supplementary material for: Repeatability of radiographic assessments for feline hip dysplasia suggest consensus scores in radiology are more uncertain than commonly assumed
Source: Sci Rep. 2022 Aug 17;12:13916. doi: 10.1038/s41598-022-18364-9 (PMC9385612; doi:10.1038/s41598-022-18364-9)
Supplement: Supplementary file 1 — Supplementary Information 1. [file 41598_2022_18364_MOESM1_ESM.xlsx]

## Sheet: RAW individual observation data
		Assessment 1								Assessment 2
	left_side			right_side				left_side			right_side			Mutual Consent
No.	Observer 1	Observer 2	Observer 3	Observer 1	Observer 2	Observer 3		Observer 1	Observer 2	Observer 3	Observer 1	Observer 2	Observer 3	Consensus left	Consensus right
1	0	0	0	0	0	0		0	0	0	0	0	0	0	0
2	1	1	1	1	0	0		1	2	2	0	0	0	2	0
3	2	2	3	2	3	3		3	3	3	3	3	3	3	3
4	0	0	0	1	1	1		0	0	0	2	1	2	0	2
5	2	2	2	1	1	2		2	3	2	2	2	2	2	2
6	2	2	2	2	2	2		2	2	2	2	2	2	2	2
7	1	1	1	1	0	1		1	1	1	1	0	1	1	1
8	1	1	2	1	1	1		1	1	2	1	1	1	1	1
9	1	1	1	1	1	1		1	1	0	1	1	1	1	1
10	1	2	2	1	1	2		2	2	2	1	2	2	2	2
11	2	2	2	1	2	2		2	2	2	2	2	2	2	2
12	1	2	0	1	1	0		1	2	2	1	1	0	2	1
13	0	2	1	0	0	0		2	2	2	0	2	0	2	1
14	1	1	1	1	2	2		2	2	2	2	2	2	2	2
15	3	3	2	3	3	2		3	3	3	3	3	3	3	3
16	0	0	0	0	0	0		0	0	0	0	0	0	0	0
17	0	0	0	0	0	0		0	0	0	1	1	2	0	2
18	0	1	0	0	0	0		1	1	1	1	0	0	1	1
19	1	2	2	1	2	2		2	2	2	2	2	2	2	2
20	0	0	0	0	0	0		0	0	0	0	0	0	0	0
21	2	3	3	2	2	2		3	3	3	3	3	3	3	3
22	2	3	3	3	3	3		3	3	3	3	3	3	3	3
23	1	0	2	2	3	3		2	2	2	3	3	3	2	3
24	1	1	2	1	1	1		2	2	2	2	1	2	2	2
25	0	1	0	0	0	0		1	1	0	0	0	0	1	0
26	2	3	2	1	2	1		3	3	2	2	2	2	3	2
27	0	0	0	0	0	0		0	0	0	0	0	0	0	0
28	2	3	2	1	2	2		3	3	3	2	2	2	3	2
29	1	2	2	2	2	2		2	2	2	2	3	2	2	3
30	1	1	0	1	2	1		1	1	1	1	2	2	1	2
31	0	0	0	1	2	1		0	0	0	2	2	2	0	2
32	0	0	0	1	1	1		0	0	0	1	2	1	0	1
33	2	2	2	2	2	3		2	2	3	2	2	3	2	2
34	0	0	0	0	0	0		0	0	0	0	0	0	0	0
35	0	0	0	0	0	0		0	0	1	0	0	1	0	0
36	0	0	0	0	0	0		0	0	0	0	0	0	0	0
37	3	3	2	3	3	2		3	3	3	3	3	3	3	3
38	1	1	1	1	1	1		1	2	1	1	2	1	1	2
39	1	1	1	0	0	1		1	1	1	0	1	1	1	1
40	1	1	1	1	2	2		2	2	2	2	2	2	2	2
41	1	1	1	2	2	2		1	1	1	2	2	2	1	2
42	3	3	3	2	3	3		3	3	3	3	3	3	3	3
43	0	1	2	0	0	2		0	0	0	0	0	0	0	0
44	1	1	2	1	1	2		1	2	2	1	1	2	2	1
45	1	1	1	0	1	1		2	1	1	1	1	1	1	1
46	0	1	1	0	1	1		1	1	1	1	1	1	1	1
47	0	0	0	0	0	0		0	0	0	0	0	0	0	0
48	2	2	2	2	3	2		2	2	2	3	2	2	2	2
49	2	2	2	1	1	1		2	2	2	1	1	1	2	1
50	3	3	3	3	3	3		3	3	3	3	3	3	3	3
51	0	0	0	0	0	0		0	0	0	0	0	0	0	0
52	0	0	0	0	0	0		0	0	0	0	0	0	0	0
53	0	0	0	0	1	1		0	1	0	1	1	1	0	1
54	1	2	0	1	2	1		1	1	1	1	1	2	1	1
55	1	1	0	1	1	0		1	1	0	1	1	0	1	1
56	2	2	2	2	2	2		2	2	2	2	1	2	2	2
57	0	0	0	0	0	0		1	0	0	1	1	0	0	1
58	2	1	1	1	1	0		1	0	0	1	0	0	0	0
59	0	0	0	0	0	0		0	0	0	0	0	0	0	0
60	1	0	0	1	0	0		1	1	0	1	1	1	1	1
61	2	2	1	1	1	1		1	1	1	1	1	1	1	1
62	1	2	1	0	1	0		2	1	2	0	1	0	1	1
63	0	0	0	0	0	0		0	0	0	0	0	0	0	0
64	3	3	3	2	2	3		3	3	3	2	2	2	3	2
65	2	2	2	1	1	1		2	2	1	1	1	0	2	1
66	1	1	1	0	1	1		1	1	1	0	0	1	1	0
67	1	1	0	1	1	1		1	1	1	1	1	1	1	1
68	2	2	2	1	1	1		2	2	2	1	1	1	2	1
69	1	2	0	1	1	0		0	1	1	0	1	1	1	1
70	1	1	0	1	1	0		1	1	0	1	1	0	1	1
71	1	2	1	1	1	1		1	2	1	1	2	1	1	1
72	0	2	0	0	1	0		1	1	1	1	1	1	1	1
73	1	1	0	1	0	0		1	1	1	1	1	1	1	1
74	2	2	2	1	2	1		1	1	1	1	1	1	1	1
75	1	2	2	0	0	0		2	2	1	0	0	0	2	0
76	1	1	1	0	1	0		1	1	1	0	0	0	1	0
77	1	2	1	1	2	2		1	1	1	1	1	1	1	1
78	1	1	1	0	1	1		2	1	1	1	1	1	1	1
79	2	2	0	1	2	1		1	1	0	1	1	1	0	1
80	2	2	1	2	2	1		1	2	2	1	2	1	2	2
81	1	1	1	1	1	1		2	1	1	1	1	1	1	1
82	1	1	1	1	1	1		1	1	1	1	1	1	1	1
83	1	1	1	1	1	0		1	1	1	1	1	1	1	1
84	0	1	0	1	2	1		0	0	0	1	1	1	0	1
85	0	1	0	0	2	1		1	0	0	1	1	1	0	1
86	0	1	1	0	0	0		1	1	1	1	1	1	1	1
87	2	2	1	2	2	1		1	2	1	1	2	1	1	1
88	1	2	2	1	2	2		1	1	1	1	1	1	1	1
89	1	0	1	2	3	3		2	1	2	3	3	3	2	3
90	0	1	0	1	1	0		1	1	0	1	2	1	1	2
91	2	2	1	2	3	3		2	2	2	3	3	3	2	3
92	0	0	0	0	0	0		0	0	0	0	0	0	0	0
93	2	2	1	2	2	2		2	2	2	1	2	2	2	2
94	1	2	1	1	2	1		1	2	1	1	2	1	2	1
95	0	0	0	0	1	0		1	1	0	1	1	0	1	1
96	1	2	1	1	2	1		2	2	2	2	1	2	2	2
97	0	0	1	0	0	0		1	1	1	1	1	1	1	1
98	0	0	0	0	0	0		0	0	0	0	0	0	0	0

## Sheet: CONSENSUS summarised data
cat	ob1l1	ob2l1	ob3l1	majority_consensus1	majority_score1	full_consensus1	full_score1		ob1l2	ob2l2	ob3l2	majority_consensus2	majority_score2	full_consensus2	full_score2		mutual consensus score		do majority scores agree betwen 1 and 2?	do full consensus scores agree between 1 and 2?	majority score 1 compared to mutual consensus	full consensus score 1 compared to mutual consensus	majority score 2 compared to mutual consensus	full consensus score 2 compared to mutual consensus
l1	0	0	0	YES	0	YES	0		0	0	0	YES	0	YES	0		0		1	1	1	1	1	1
l2	1	1	1	YES	1	YES	1		1	2	2	YES	2	NO	NA		2		0	NA	0	0	1	NA
l3	2	2	3	YES	2	NO	NA		3	3	3	YES	3	YES	3		3		0	NA	0	NA	1	1
l4	0	0	0	YES	0	YES	0		0	0	0	YES	0	YES	0		0		1	1	1	1	1	1
l5	2	2	2	YES	2	YES	2		2	3	2	YES	2	NO	NA		2		1	NA	1	1	1	NA
l6	2	2	2	YES	2	YES	2		2	2	2	YES	2	YES	2		2		1	1	1	1	1	1
l7	1	1	1	YES	1	YES	1		1	1	1	YES	1	YES	1		1		1	1	1	1	1	1
l8	1	1	2	YES	1	NO	NA		1	1	2	YES	1	NO	NA		1		1	NA	1	NA	1	NA
l9	1	1	1	YES	1	YES	1		1	1	0	YES	1	NO	NA		1		1	NA	1	1	1	NA
l10	1	2	2	YES	2	NO	NA		2	2	2	YES	2	YES	2		2		1	NA	1	NA	1	1
l11	2	2	2	YES	2	YES	2		2	2	2	YES	2	YES	2		2		1	1	1	1	1	1
l12	1	2	0	NO	NA	NO	NA		1	2	2	YES	2	NO	NA		2		NA	NA	NA	NA	1	NA
l13	0	2	1	NO	NA	NO	NA		2	2	2	YES	2	YES	2		2		NA	NA	NA	NA	1	1
l14	1	1	1	YES	1	YES	1		2	2	2	YES	2	YES	2		2		0	0	0	0	1	1
l15	3	3	2	YES	3	NO	NA		3	3	3	YES	3	YES	3		3		1	NA	1	NA	1	1
l16	0	0	0	YES	0	YES	0		0	0	0	YES	0	YES	0		0		1	1	1	1	1	1
l17	0	0	0	YES	0	YES	0		0	0	0	YES	0	YES	0		0		1	1	1	1	1	1
l18	0	1	0	YES	0	NO	NA		1	1	1	YES	1	YES	1		1		0	NA	0	NA	1	1
l19	1	2	2	YES	2	NO	NA		2	2	2	YES	2	YES	2		2		1	NA	1	NA	1	1
l20	0	0	0	YES	0	YES	0		0	0	0	YES	0	YES	0		0		1	1	1	1	1	1
l21	2	3	3	YES	3	NO	NA		3	3	3	YES	3	YES	3		3		1	NA	1	NA	1	1
l22	2	3	3	YES	3	NO	NA		3	3	3	YES	3	YES	3		3		1	NA	1	NA	1	1
l23	1	0	2	NO	NA	NO	NA		2	2	2	YES	2	YES	2		2		NA	NA	NA	NA	1	1
l24	1	1	2	YES	1	NO	NA		2	2	2	YES	2	YES	2		2		0	NA	0	NA	1	1
l25	0	1	0	YES	0	NO	NA		1	1	0	YES	1	NO	NA		1		0	NA	0	NA	1	NA
l26	2	3	2	YES	2	NO	NA		3	3	2	YES	3	NO	NA		3		0	NA	0	NA	1	NA
l27	0	0	0	YES	0	YES	0		0	0	0	YES	0	YES	0		0		1	1	1	1	1	1
l28	2	3	2	YES	2	NO	NA		3	3	3	YES	3	YES	3		3		0	NA	0	NA	1	1
l29	1	2	2	YES	2	NO	NA		2	2	2	YES	2	YES	2		2		1	NA	1	NA	1	1
l30	1	1	0	YES	1	NO	NA		1	1	1	YES	1	YES	1		1		1	NA	1	NA	1	1
l31	0	0	0	YES	0	YES	0		0	0	0	YES	0	YES	0		0		1	1	1	1	1	1
l32	0	0	0	YES	0	YES	0		0	0	0	YES	0	YES	0		0		1	1	1	1	1	1
l33	2	2	2	YES	2	YES	2		2	2	3	YES	2	NO	NA		2		1	NA	1	1	1	NA
l34	0	0	0	YES	0	YES	0		0	0	0	YES	0	YES	0		0		1	1	1	1	1	1
l35	0	0	0	YES	0	YES	0		0	0	1	YES	0	NO	NA		0		1	NA	1	1	1	NA
l36	0	0	0	YES	0	YES	0		0	0	0	YES	0	YES	0		0		1	1	1	1	1	1
l37	3	3	2	YES	3	NO	NA		3	3	3	YES	3	YES	3		3		1	NA	1	NA	1	1
l38	1	1	1	YES	1	YES	1		1	2	1	YES	1	NO	NA		1		1	NA	1	1	1	NA
l39	1	1	1	YES	1	YES	1		1	1	1	YES	1	YES	1		1		1	1	1	1	1	1
l40	1	1	1	YES	1	YES	1		2	2	2	YES	2	YES	2		2		0	0	0	0	1	1
l41	1	1	1	YES	1	YES	1		1	1	1	YES	1	YES	1		1		1	1	1	1	1	1
l42	3	3	3	YES	3	YES	3		3	3	3	YES	3	YES	3		3		1	1	1	1	1	1
l43	0	1	2	NO	NA	NO	NA		0	0	0	YES	0	YES	0		0		NA	NA	NA	NA	1	1
l44	1	1	2	YES	1	NO	NA		1	2	2	YES	2	NO	NA		2		0	NA	0	NA	1	NA
l45	1	1	1	YES	1	YES	1		2	1	1	YES	1	NO	NA		1		1	NA	1	1	1	NA
l46	0	1	1	YES	1	NO	NA		1	1	1	YES	1	YES	1		1		1	NA	1	NA	1	1
l47	0	0	0	YES	0	YES	0		0	0	0	YES	0	YES	0		0		1	1	1	1	1	1
l48	2	2	2	YES	2	YES	2		2	2	2	YES	2	YES	2		2		1	1	1	1	1	1
l49	2	2	2	YES	2	YES	2		2	2	2	YES	2	YES	2		2		1	1	1	1	1	1
l50	3	3	3	YES	3	YES	3		3	3	3	YES	3	YES	3		3		1	1	1	1	1	1
l51	0	0	0	YES	0	YES	0		0	0	0	YES	0	YES	0		0		1	1	1	1	1	1
l52	0	0	0	YES	0	YES	0		0	0	0	YES	0	YES	0		0		1	1	1	1	1	1
l53	0	0	0	YES	0	YES	0		0	1	0	YES	0	NO	NA		0		1	NA	1	1	1	NA
l54	1	2	0	NO	NA	NO	NA		1	1	1	YES	1	YES	1		1		NA	NA	NA	NA	1	1
l55	1	1	0	YES	1	NO	NA		1	1	0	YES	1	NO	NA		1		1	NA	1	NA	1	NA
l56	2	2	2	YES	2	YES	2		2	2	2	YES	2	YES	2		2		1	1	1	1	1	1
l57	0	0	0	YES	0	YES	0		1	0	0	YES	0	NO	NA		0		1	NA	1	1	1	NA
l58	2	1	1	YES	1	NO	NA		1	0	0	YES	0	NO	NA		0		0	NA	0	NA	1	NA
l59	0	0	0	YES	0	YES	0		0	0	0	YES	0	YES	0		0		1	1	1	1	1	1
l60	1	0	0	YES	0	NO	NA		1	1	0	YES	1	NO	NA		1		0	NA	0	NA	1	NA
l61	2	2	1	YES	2	NO	NA		1	1	1	YES	1	YES	1		1		0	NA	0	NA	1	1
l62	1	2	1	YES	1	NO	NA		2	1	2	YES	2	NO	NA		1		0	NA	1	NA	0	NA
l63	0	0	0	YES	0	YES	0		0	0	0	YES	0	YES	0		0		1	1	1	1	1	1
l64	3	3	3	YES	3	YES	3		3	3	3	YES	3	YES	3		3		1	1	1	1	1	1
l65	2	2	2	YES	2	YES	2		2	2	1	YES	2	NO	NA		2		1	NA	1	1	1	NA
l66	1	1	1	YES	1	YES	1		1	1	1	YES	1	YES	1		1		1	1	1	1	1	1
l67	1	1	0	YES	1	NO	NA		1	1	1	YES	1	YES	1		1		1	NA	1	NA	1	1
l68	2	2	2	YES	2	YES	2		2	2	2	YES	2	YES	2		2		1	1	1	1	1	1
l69	1	2	0	NO	NA	NO	NA		0	1	1	YES	1	NO	NA		1		NA	NA	NA	NA	1	NA
l70	1	1	0	YES	1	NO	NA		1	1	0	YES	1	NO	NA		1		1	NA	1	NA	1	NA
l71	1	2	1	YES	1	NO	NA		1	2	1	YES	1	NO	NA		1		1	NA	1	NA	1	NA
l72	0	2	0	YES	0	NO	NA		1	1	1	YES	1	YES	1		1		0	NA	0	NA	1	1
l73	1	1	0	YES	1	NO	NA		1	1	1	YES	1	YES	1		1		1	NA	1	NA	1	1
l74	2	2	2	YES	2	YES	2		1	1	1	YES	1	YES	1		1		0	0	0	0	1	1
l75	1	2	2	YES	2	NO	NA		2	2	1	YES	2	NO	NA		2		1	NA	1	NA	1	NA
l76	1	1	1	YES	1	YES	1		1	1	1	YES	1	YES	1		1		1	1	1	1	1	1
l77	1	2	1	YES	1	NO	NA		1	1	1	YES	1	YES	1		1		1	NA	1	NA	1	1
l78	1	1	1	YES	1	YES	1		2	1	1	YES	1	NO	NA		1		1	NA	1	1	1	NA
l79	2	2	0	YES	2	NO	NA		1	1	0	YES	1	NO	NA		0		0	NA	0	NA	0	NA
l80	2	2	1	YES	2	NO	NA		1	2	2	YES	2	NO	NA		2		1	NA	1	NA	1	NA
l81	1	1	1	YES	1	YES	1		2	1	1	YES	1	NO	NA		1		1	NA	1	1	1	NA
l82	1	1	1	YES	1	YES	1		1	1	1	YES	1	YES	1		1		1	1	1	1	1	1
l83	1	1	1	YES	1	YES	1		1	1	1	YES	1	YES	1		1		1	1	1	1	1	1
l84	0	1	0	YES	0	NO	NA		0	0	0	YES	0	YES	0		0		1	NA	1	NA	1	1
l85	0	1	0	YES	0	NO	NA		1	0	0	YES	0	NO	NA		0		1	NA	1	NA	1	NA
l86	0	1	1	YES	1	NO	NA		1	1	1	YES	1	YES	1		1		1	NA	1	NA	1	1
l87	2	2	1	YES	2	NO	NA		1	2	1	YES	1	NO	NA		1		0	NA	0	NA	1	NA
l88	1	2	2	YES	2	NO	NA		1	1	1	YES	1	YES	1		1		0	NA	0	NA	1	1
l89	1	0	1	YES	1	NO	NA		2	1	2	YES	2	NO	NA		2		0	NA	0	NA	1	NA
l90	0	1	0	YES	0	NO	NA		1	1	0	YES	1	NO	NA		1		0	NA	0	NA	1	NA
l91	2	2	1	YES	2	NO	NA		2	2	2	YES	2	YES	2		2		1	NA	1	NA	1	1
l92	0	0	0	YES	0	YES	0		0	0	0	YES	0	YES	0		0		1	1	1	1	1	1
l93	2	2	1	YES	2	NO	NA		2	2	2	YES	2	YES	2		2		1	NA	1	NA	1	1
l94	1	2	1	YES	1	NO	NA		1	2	1	YES	1	NO	NA		2		1	NA	0	NA	0	NA
l95	0	0	0	YES	0	YES	0		1	1	0	YES	1	NO	NA		1		0	NA	0	0	1	NA
l96	1	2	1	YES	1	NO	NA		2	2	2	YES	2	YES	2		2		0	NA	0	NA	1	1
l97	0	0	1	YES	0	NO	NA		1	1	1	YES	1	YES	1		1		0	NA	0	NA	1	1
l98	0	0	0	YES	0	YES	0		0	0	0	YES	0	YES	0		0		1	1	1	1	1	1
r1	0	0	0	YES	0	YES	0		0	0	0	YES	0	YES	0		0		1	1	1	1	1	1
r2	1	0	0	YES	0	NO	NA		0	0	0	YES	0	YES	0		0		1	NA	1	NA	1	1
r3	2	3	3	YES	3	NO	NA		3	3	3	YES	3	YES	3		3		1	NA	1	NA	1	1
r4	1	1	1	YES	1	YES	1		2	1	2	YES	2	NO	NA		2		0	NA	0	0	1	NA
r5	1	1	2	YES	1	NO	NA		2	2	2	YES	2	YES	2		2		0	NA	0	NA	1	1
r6	2	2	2	YES	2	YES	2		2	2	2	YES	2	YES	2		2		1	1	1	1	1	1
r7	1	0	1	YES	1	NO	NA		1	0	1	YES	1	NO	NA		1		1	NA	1	NA	1	NA
r8	1	1	1	YES	1	YES	1		1	1	1	YES	1	YES	1		1		1	1	1	1	1	1
r9	1	1	1	YES	1	YES	1		1	1	1	YES	1	YES	1		1		1	1	1	1	1	1
r10	1	1	2	YES	1	NO	NA		1	2	2	YES	2	NO	NA		2		0	NA	0	NA	1	NA
r11	1	2	2	YES	2	NO	NA		2	2	2	YES	2	YES	2		2		1	NA	1	NA	1	1
r12	1	1	0	YES	1	NO	NA		1	1	0	YES	1	NO	NA		1		1	NA	1	NA	1	NA
r13	0	0	0	YES	0	YES	0		0	2	0	YES	0	NO	NA		1		1	NA	0	0	0	NA
r14	1	2	2	YES	2	NO	NA		2	2	2	YES	2	YES	2		2		1	NA	1	NA	1	1
r15	3	3	2	YES	3	NO	NA		3	3	3	YES	3	YES	3		3		1	NA	1	NA	1	1
r16	0	0	0	YES	0	YES	0		0	0	0	YES	0	YES	0		0		1	1	1	1	1	1
r17	0	0	0	YES	0	YES	0		1	1	2	YES	1	NO	NA		2		0	NA	0	0	0	NA
r18	0	0	0	YES	0	YES	0		1	0	0	YES	0	NO	NA		1		1	NA	0	0	0	NA
r19	1	2	2	YES	2	NO	NA		2	2	2	YES	2	YES	2		2		1	NA	1	NA	1	1
r20	0	0	0	YES	0	YES	0		0	0	0	YES	0	YES	0		0		1	1	1	1	1	1
r21	2	2	2	YES	2	YES	2		3	3	3	YES	3	YES	3		3		0	0	0	0	1	1
r22	3	3	3	YES	3	YES	3		3	3	3	YES	3	YES	3		3		1	1	1	1	1	1
r23	2	3	3	YES	3	NO	NA		3	3	3	YES	3	YES	3		3		1	NA	1	NA	1	1
r24	1	1	1	YES	1	YES	1		2	1	2	YES	2	NO	NA		2		0	NA	0	0	1	NA
r25	0	0	0	YES	0	YES	0		0	0	0	YES	0	YES	0		0		1	1	1	1	1	1
r26	1	2	1	YES	1	NO	NA		2	2	2	YES	2	YES	2		2		0	NA	0	NA	1	1
r27	0	0	0	YES	0	YES	0		0	0	0	YES	0	YES	0		0		1	1	1	1	1	1
r28	1	2	2	YES	2	NO	NA		2	2	2	YES	2	YES	2		2		1	NA	1	NA	1	1
r29	2	2	2	YES	2	YES	2		2	3	2	YES	2	NO	NA		3		1	NA	0	0	0	NA
r30	1	2	1	YES	1	NO	NA		1	2	2	YES	2	NO	NA		2		0	NA	0	NA	1	NA
r31	1	2	1	YES	1	NO	NA		2	2	2	YES	2	YES	2		2		0	NA	0	NA	1	1
r32	1	1	1	YES	1	YES	1		1	2	1	YES	1	NO	NA		1		1	NA	1	1	1	NA
r33	2	2	3	YES	2	NO	NA		2	2	3	YES	2	NO	NA		2		1	NA	1	NA	1	NA
r34	0	0	0	YES	0	YES	0		0	0	0	YES	0	YES	0		0		1	1	1	1	1	1
r35	0	0	0	YES	0	YES	0		0	0	1	YES	0	NO	NA		0		1	NA	1	1	1	NA
r36	0	0	0	YES	0	YES	0		0	0	0	YES	0	YES	0		0		1	1	1	1	1	1
r37	3	3	2	YES	3	NO	NA		3	3	3	YES	3	YES	3		3		1	NA	1	NA	1	1
r38	1	1	1	YES	1	YES	1		1	2	1	YES	1	NO	NA		2		1	NA	0	0	0	NA
r39	0	0	1	YES	0	NO	NA		0	1	1	YES	1	NO	NA		1		0	NA	0	NA	1	NA
r40	1	2	2	YES	2	NO	NA		2	2	2	YES	2	YES	2		2		1	NA	1	NA	1	1
r41	2	2	2	YES	2	YES	2		2	2	2	YES	2	YES	2		2		1	1	1	1	1	1
r42	2	3	3	YES	3	NO	NA		3	3	3	YES	3	YES	3		3		1	NA	1	NA	1	1
r43	0	0	2	YES	0	NO	NA		0	0	0	YES	0	YES	0		0		1	NA	1	NA	1	1
r44	1	1	2	YES	1	NO	NA		1	1	2	YES	1	NO	NA		1		1	NA	1	NA	1	NA
r45	0	1	1	YES	1	NO	NA		1	1	1	YES	1	YES	1		1		1	NA	1	NA	1	1
r46	0	1	1	YES	1	NO	NA		1	1	1	YES	1	YES	1		1		1	NA	1	NA	1	1
r47	0	0	0	YES	0	YES	0		0	0	0	YES	0	YES	0		0		1	1	1	1	1	1
r48	2	3	2	YES	2	NO	NA		3	2	2	YES	2	NO	NA		2		1	NA	1	NA	1	NA
r49	1	1	1	YES	1	YES	1		1	1	1	YES	1	YES	1		1		1	1	1	1	1	1
r50	3	3	3	YES	3	YES	3		3	3	3	YES	3	YES	3		3		1	1	1	1	1	1
r51	0	0	0	YES	0	YES	0		0	0	0	YES	0	YES	0		0		1	1	1	1	1	1
r52	0	0	0	YES	0	YES	0		0	0	0	YES	0	YES	0		0		1	1	1	1	1	1
r53	0	1	1	YES	1	NO	NA		1	1	1	YES	1	YES	1		1		1	NA	1	NA	1	1
r54	1	2	1	YES	1	NO	NA		1	1	2	YES	1	NO	NA		1		1	NA	1	NA	1	NA
r55	1	1	0	YES	1	NO	NA		1	1	0	YES	1	NO	NA		1		1	NA	1	NA	1	NA
r56	2	2	2	YES	2	YES	2		2	1	2	YES	2	NO	NA		2		1	NA	1	1	1	NA
r57	0	0	0	YES	0	YES	0		1	1	0	YES	1	NO	NA		1		0	NA	0	0	1	NA
r58	1	1	0	YES	1	NO	NA		1	0	0	YES	0	NO	NA		0		0	NA	0	NA	1	NA
r59	0	0	0	YES	0	YES	0		0	0	0	YES	0	YES	0		0		1	1	1	1	1	1
r60	1	0	0	YES	0	NO	NA		1	1	1	YES	1	YES	1		1		0	NA	0	NA	1	1
r61	1	1	1	YES	1	YES	1		1	1	1	YES	1	YES	1		1		1	1	1	1	1	1
r62	0	1	0	YES	0	NO	NA		0	1	0	YES	0	NO	NA		1		1	NA	0	NA	0	NA
r63	0	0	0	YES	0	YES	0		0	0	0	YES	0	YES	0		0		1	1	1	1	1	1
r64	2	2	3	YES	2	NO	NA		2	2	2	YES	2	YES	2		2		1	NA	1	NA	1	1
r65	1	1	1	YES	1	YES	1		1	1	0	YES	1	NO	NA		1		1	NA	1	1	1	NA
r66	0	1	1	YES	1	NO	NA		0	0	1	YES	0	NO	NA		0		0	NA	0	NA	1	NA
r67	1	1	1	YES	1	YES	1		1	1	1	YES	1	YES	1		1		1	1	1	1	1	1
r68	1	1	1	YES	1	YES	1		1	1	1	YES	1	YES	1		1		1	1	1	1	1	1
r69	1	1	0	YES	1	NO	NA		0	1	1	YES	1	NO	NA		1		1	NA	1	NA	1	NA
r70	1	1	0	YES	1	NO	NA		1	1	0	YES	1	NO	NA		1		1	NA	1	NA	1	NA
r71	1	1	1	YES	1	YES	1		1	2	1	YES	1	NO	NA		1		1	NA	1	1	1	NA
r72	0	1	0	YES	0	NO	NA		1	1	1	YES	1	YES	1		1		0	NA	0	NA	1	1
r73	1	0	0	YES	0	NO	NA		1	1	1	YES	1	YES	1		1		0	NA	0	NA	1	1
r74	1	2	1	YES	1	NO	NA		1	1	1	YES	1	YES	1		1		1	NA	1	NA	1	1
r75	0	0	0	YES	0	YES	0		0	0	0	YES	0	YES	0		0		1	1	1	1	1	1
r76	0	1	0	YES	0	NO	NA		0	0	0	YES	0	YES	0		0		1	NA	1	NA	1	1
r77	1	2	2	YES	2	NO	NA		1	1	1	YES	1	YES	1		1		0	NA	0	NA	1	1
r78	0	1	1	YES	1	NO	NA		1	1	1	YES	1	YES	1		1		1	NA	1	NA	1	1
r79	1	2	1	YES	1	NO	NA		1	1	1	YES	1	YES	1		1		1	NA	1	NA	1	1
r80	2	2	1	YES	2	NO	NA		1	2	1	YES	1	NO	NA		2		0	NA	1	NA	0	NA
r81	1	1	1	YES	1	YES	1		1	1	1	YES	1	YES	1		1		1	1	1	1	1	1
r82	1	1	1	YES	1	YES	1		1	1	1	YES	1	YES	1		1		1	1	1	1	1	1
r83	1	1	0	YES	1	NO	NA		1	1	1	YES	1	YES	1		1		1	NA	1	NA	1	1
r84	1	2	1	YES	1	NO	NA		1	1	1	YES	1	YES	1		1		1	NA	1	NA	1	1
r85	0	2	1	NO	NA	NO	NA		1	1	1	YES	1	YES	1		1		NA	NA	NA	NA	1	1
r86	0	0	0	YES	0	YES	0		1	1	1	YES	1	YES	1		1		0	0	0	0	1	1
r87	2	2	1	YES	2	NO	NA		1	2	1	YES	1	NO	NA		1		0	NA	0	NA	1	NA
r88	1	2	2	YES	2	NO	NA		1	1	1	YES	1	YES	1		1		0	NA	0	NA	1	1
r89	2	3	3	YES	3	NO	NA		3	3	3	YES	3	YES	3		3		1	NA	1	NA	1	1
r90	1	1	0	YES	1	NO	NA		1	2	1	YES	1	NO	NA		2		1	NA	0	NA	0	NA
r91	2	3	3	YES	3	NO	NA		3	3	3	YES	3	YES	3		3		1	NA	1	NA	1	1
r92	0	0	0	YES	0	YES	0		0	0	0	YES	0	YES	0		0		1	1	1	1	1	1
r93	2	2	2	YES	2	YES	2		1	2	2	YES	2	NO	NA		2		1	NA	1	1	1	NA
r94	1	2	1	YES	1	NO	NA		1	2	1	YES	1	NO	NA		1		1	NA	1	NA	1	NA
r95	0	1	0	YES	0	NO	NA		1	1	0	YES	1	NO	NA		1		0	NA	0	NA	1	NA
r96	1	2	1	YES	1	NO	NA		2	1	2	YES	2	NO	NA		2		0	NA	0	NA	1	NA
r97	0	0	0	YES	0	YES	0		1	1	1	YES	1	YES	1		1		0	0	0	0	1	1
r98	0	0	0	YES	0	YES	0		0	0	0	YES	0	YES	0		0		1	1	1	1	1	1
